# Supplementary material for: Integrative Analysis of miRNA and mRNA Expression Profiles in Mammary Glands of Holstein Cows Artificially Infected with Staphylococcus aureus
Source: Pathogens. 2021 Apr 22;10(5):506. doi: 10.3390/pathogens10050506 (PMC8145100; doi:10.3390/pathogens10050506)
Supplement: Supplementary file 1 [file pathogens-10-00506-s001.zip]

Archive with 1 entries (1 files):
- pathogens-1179550-supplementary.pdf
